# Supplementary material for: Respiratory Syncytial Virus-Specific Antibodies and Atopic Diseases in Children: A 10-Year Follow-Up
Source: Pathogens. 2023 Apr 1;12(4):546. doi: 10.3390/pathogens12040546 (PMC10142345; doi:10.3390/pathogens12040546)
Supplement: Supplementary file 1 [file pathogens-12-00546-s001.zip]

Archive with 1 entries (1 files):
- pathogens-2218646-supplementary.pdf
